# Supplementary material for: Cyclophosphamide Induces Lipid and Metabolite Perturbation in Amniotic Fluid during Rat Embryonic Development
Source: Metabolites. 2022 Nov 12;12(11):1105. doi: 10.3390/metabo12111105 (PMC9693482; doi:10.3390/metabo12111105)
Supplement: Supplementary file 1 [file metabolites-12-01105-s001.zip]

Archive with 1 entries (1 files):
- metabolites-1970211-supplementary.pdf
